# Supplementary material for: Assembly and Analysis of the Complete Mitochondrial Genome of Eryngium foetidum L. (Apiaceae)
Source: Biology (Basel). 2025 Sep 19;14(9):1296. doi: 10.3390/biology14091296 (PMC12467312; doi:10.3390/biology14091296)
Supplement: Supplementary file 1 [file biology-14-01296-s001.zip]

Archive with 2 entries (2 files):
- biology-3815664-supplementary File S1.pdf
- biology-3815664-supplementary File S2.xlsx
