# Supplementary material for: Assembly and Analysis of the Complete Mitochondrial Genome of Eryngium foetidum L. (Apiaceae)
Source: Biology (Basel). 2025 Sep 19;14(9):1296. doi: 10.3390/biology14091296 (PMC12467312; doi:10.3390/biology14091296)
Supplement: Supplementary file 1 [file biology-14-01296-s001.zip › biology-3815664-supplementary File S2.xlsx]

## Sheet: Table S1
Table S1: Detailed information on RNA predicted dditing sites in the mitochondrial genome of E. foetidum
Base	Aa	Triplet pos.	Base change	Codon	Aa change	Gene
4232	377	2	C→U	CCG→CUG	P→L	cobeU4232PL
4272	364	1	C→U	CCU→UCU	P→S	cobeU4272PS
4341	341	1	C→U	CGC→UGC	R→C	cobeU4341RC
4451	304	2	C→U	CCA→CUA	P→L	cobeU4451PL
4506	286	1	C→U	CAU→UAU	H→Y	cobeU4506HY
4551	271	1	C→U	CCC→UCC	P→S	cobeU4551PS
4622	247	2	C→U	UCU→UUU	S→F	cobeU4622SF
4679	228	2	C→U	UCU→UUU	S→F	cobeU4679SF
4940	141	2	C→U	CCA→CUA	P→L	cobeU4940PL
5001	121	1	C→U	CGG→UGG	R→W	cobeU5001RW
5061	101	1	C→U	CAC→UAC	H→Y	cobeU5061HY
5073	97	1	C→U	CUC→UUC	L→F	cobeU5073LF
5181	61	1	C→U	CAC→UAC	H→Y	cobeU5181HY
17428	166	1	C→U	CCC→UCC	P→S	atp6-1eU17428PS
17507	192	2	C→U	UCA→UUA	S→L	atp6-1eU17507SL
17558	209	2	C→U	CCG→CUG	P→L	atp6-1eU17558PL
17564	211	2	C→U	CCG→CUG	P→L	atp6-1eU17564PL
17615	228	2	C→U	UCC→UUC	S→F	atp6-1eU17615SF
17620	230	1	C→U	CGC→UGC	R→C	atp6-1eU17620RC
17627	232	2	C→U	UCG→UUG	S→L	atp6-1eU17627SL
17645	238	2	C→U	UCG→UUG	S→L	atp6-1eU17645SL
17653	241	1	C→U	CGU→UGU	R→C	atp6-1eU17653RC
17660	243	2	C→U	CCA→CUA	P→L	atp6-1eU17660PL
17792	287	2	C→U	UCA→UUA	S→L	atp6-1eU17792SL
17851	307	1	C→U	CCU→UCU	P→S	atp6-1eU17851PS
17854	308	1	C→U	CAU→UAU	H→Y	atp6-1eU17854HY
17876	315	2	C→U	UCA→UUA	S→L	atp6-1eU17876SL
17918	329	2	C→U	UCA→UUA	S→L	atp6-1eU17918SL
17990	353	2	C→U	CCG→CUG	P→L	atp6-1eU17990PL
18026	365	2	C→U	CCG→CUG	P→L	atp6-1eU18026PL
18047	372	2	C→U	UCA→UUA	S→L	atp6-1eU18047SL
18055	375	1	C→U	CAU→UAU	H→Y	atp6-1eU18055HY
18062	377	2	C→U	UCU→UUU	S→F	atp6-1eU18062SF
18071	380	2	C→U	UCA→UUA	S→L	atp6-1eU18071SL
18109	393	1	C→U	CAA→UAA	Q→*	atp6-1eU18109Q*
19978	12	2	C→U	ACU→AUU	T→I	ccb452eU19978TI
19981	13	2	C→U	UCC→UUC	S→F	ccb452eU19981SF
19993	17	2	C→U	CCU→CUU	P→L	ccb452eU19993PL
19995	18	1	C→U	CGU→UGU	R→C	ccb452eU19995RC
20046	35	1	C→U	CCC→UCC	P→S	ccb452eU20046PS
20062	40	2	C→U	UCU→UUU	S→F	ccb452eU20062SF
20065	41	2	C→U	UCC→UUC	S→F	ccb452eU20065SF
20089	49	2	C→U	CCU→CUU	P→L	ccb452eU20089PL
20094	51	1	C→U	CCU→UCU	P→S	ccb452eU20094PS
20098	52	2	C→U	UCA→UUA	S→L	ccb452eU20098SL
20103	54	1	C→U	CCU→UCU	P→S	ccb452eU20103PS
20146	68	2	C→U	ACG→AUG	T→M	ccb452eU20146TM
20334	131	1	C→U	CGU→UGU	R→C	ccb452eU20334RC
20349	136	1	C→U	CGU→UGU	R→C	ccb452eU20349RC
20362	140	2	C→U	UCU→UUU	S→F	ccb452eU20362SF
20469	176	1	C→U	CCC→UCC	P→S	ccb452eU20469PS
20539	199	2	C→U	UCG→UUG	S→L	ccb452eU20539SL
20563	207	2	C→U	GCG→GUG	A→V	ccb452eU20563AV
20647	235	2	C→U	GCU→GUU	A→V	ccb452eU20647AV
21607	38	2	C→U	UCU→UUU	S→F	ccb452eU21607SF
21642	50	1	C→U	CCG→UCG	P→S	ccb452eU21642PS
21706	71	2	C→U	CCA→CUA	P→L	ccb452eU21706PL
21759	89	1	C→U	CGG→UGG	R→W	ccb452eU21759RW
21889	132	2	C→U	CCG→CUG	P→L	ccb452eU21889PL
21963	157	1	C→U	CGG→UGG	R→W	ccb452eU21963RW
21997	168	2	C→U	UCG→UUG	S→L	ccb452eU21997SL
22044	184	1	C→U	CGA→UGA	R→*	ccb452eU22044R*
34578	14	1	C→U	CGC→UGC	R→C	nad4eU34578RC
34583	12	2	C→U	CCG→CUG	P→L	nad4eU34583PL
34599	7	1	C→U	CAC→UAC	H→Y	nad4eU34599HY
34611	3	1	C→U	CGG→UGG	R→W	nad4eU34611RW
37392	132	2	C→U	UCC→UUC	S→F	nad4eU37392SF
37410	126	2	C→U	CCA→CUA	P→L	nad4eU37410PL
37458	110	2	C→U	GCG→GUG	A→V	nad4eU37458AV
37593	65	2	C→U	UCA→UUA	S→L	nad4eU37593SL
37614	58	2	C→U	UCC→UUC	S→F	nad4eU37614SF
37633	52	1	C→U	CCU→UCU	P→S	nad4eU37633PS
37636	51	1	C→U	CUC→UUC	L→F	nad4eU37636LF
37656	44	2	C→U	UCA→UUA	S→L	nad4eU37656SL
37732	19	1	C→U	CCC→UCC	P→S	nad4eU37732PS
37749	13	2	C→U	UCA→UUA	S→L	nad4eU37749SL
37755	11	2	C→U	CCG→CUG	P→L	nad4eU37755PL
37758	10	2	C→U	CCA→CUA	P→L	nad4eU37758PL
40958	158	1	C→U	CCA→UCA	P→S	nad4eU40958PS
41005	142	2	C→U	UCG→UUG	S→L	nad4eU41005SL
41035	132	2	C→U	CCA→CUA	P→L	nad4eU41035PL
41056	125	2	C→U	UCC→UUC	S→F	nad4eU41056SF
41125	102	2	C→U	CCU→CUU	P→L	nad4eU41125PL
41182	83	2	C→U	UCA→UUA	S→L	nad4eU41182SL
41233	66	2	C→U	UCU→UUU	S→F	nad4eU41233SF
41284	49	2	C→U	UCA→UUA	S→L	nad4eU41284SL
41315	39	1	C→U	CUC→UUC	L→F	nad4eU41315LF
42852	150	2	C→U	CCA→CUA	P→L	nad4eU42852PL
42868	145	1	C→U	CUU→UUU	L→F	nad4eU42868LF
42885	139	2	C→U	CCU→CUU	P→L	nad4eU42885PL
42898	135	1	C→U	CGC→UGC	R→C	nad4eU42898RC
42925	126	1	C→U	CGU→UGU	R→C	nad4eU42925RC
42933	123	2	C→U	UCU→UUU	S→F	nad4eU42933SF
42939	121	2	C→U	ACA→AUA	T→I	nad4eU42939TI
43104	66	2	C→U	UCU→UUU	S→F	nad4eU43104SF
43120	61	1	C→U	CCU→UCU	P→S	nad4eU43120PS
43135	56	1	C→U	CGG→UGG	R→W	nad4eU43135RW
43143	53	2	C→U	CCU→CUU	P→L	nad4eU43143PL
43194	36	2	C→U	CCG→CUG	P→L	nad4eU43194PL
43224	26	2	C→U	CCU→CUU	P→L	nad4eU43224PL
43227	25	2	C→U	ACU→AUU	T→I	nad4eU43227TI
43257	15	2	C→U	CCU→CUU	P→L	nad4eU43257PL
43272	10	2	C→U	UCU→UUU	S→F	nad4eU43272SF
46254	101	2	C→U	UCU→UUU	S→F	rpl16eU46254SF
48515	319	2	C→U	CCA→CUA	P→L	nad5eU48515PL
48864	203	1	C→U	CCA→UCA	P→S	nad5eU48864PS
48974	166	2	C→U	UCA→UUA	S→L	nad5eU48974SL
48986	162	2	C→U	UCG→UUG	S→L	nad5eU48986SL
49023	150	1	C→U	CUU→UUU	L→F	nad5eU49023LF
49068	135	1	C→U	CGC→UGC	R→C	nad5eU49068RC
49070	134	2	C→U	UCU→UUU	S→F	nad5eU49070SF
49091	127	2	C→U	GCC→GUC	A→V	nad5eU49091AV
49101	124	1	C→U	CGU→UGU	R→C	nad5eU49101RC
49151	107	2	C→U	UCG→UUG	S→L	nad5eU49151SL
49160	104	2	C→U	CCU→CUU	P→L	nad5eU49160PL
49301	57	2	C→U	UCU→UUU	S→F	nad5eU49301SF
49325	49	2	C→U	CCA→CUA	P→L	nad5eU49325PL
49340	44	2	C→U	UCU→UUU	S→F	nad5eU49340SF
49341	44	1	C→U	CCU→UCU	P→S	nad5eU49341PS
49457	5	2	C→U	CCG→CUG	P→L	nad5eU49457PL
50387	52	2	C→U	CCG→CUG	P→L	nad5eU50387PL
51529	660	2	C→U	CCG→CUG	P→L	matReU51529PL
51586	641	2	C→U	ACC→AUC	T→I	matReU51586TI
51616	631	2	C→U	UCA→UUA	S→L	matReU51616SL
51634	625	2	C→U	CCA→CUA	P→L	matReU51634PL
51673	612	2	C→U	CCG→CUG	P→L	matReU51673PL
51704	602	1	C→U	CAC→UAC	H→Y	matReU51704HY
51740	590	1	C→U	CGC→UGC	R→C	matReU51740RC
51760	583	2	C→U	CCU→CUU	P→L	matReU51760PL
51781	576	2	C→U	UCC→UUC	S→F	matReU51781SF
52030	493	2	C→U	GCA→GUA	A→V	matReU52030AV
52049	487	1	C→U	CCA→UCA	P→S	matReU52049PS
52537	324	2	C→U	UCA→UUA	S→L	matReU52537SL
52651	286	2	C→U	CCG→CUG	P→L	matReU52651PL
52813	232	2	C→U	GCC→GUC	A→V	matReU52813AV
52873	212	2	C→U	CCC→CUC	P→L	matReU52873PL
53134	125	2	C→U	CCA→CUA	P→L	matReU53134PL
53224	95	2	C→U	UCC→UUC	S→F	matReU53224SF
53225	95	1	C→U	CCC→UCC	P→S	matReU53225PS
53335	58	2	C→U	ACC→AUC	T→I	matReU53335TI
53365	48	2	C→U	GCC→GUC	A→V	matReU53365AV
53428	27	2	C→U	UCC→UUC	S→F	matReU53428SF
64665	16	2	C→U	UCA→UUA	S→L	atp8eU64665SL
64676	20	1	C→U	CUC→UUC	L→F	atp8eU64676LF
65055	146	2	C→U	ACG→AUG	T→M	atp8eU65055TM
66888	204	2	C→U	UCA→UUA	S→L	ccb206eU66888SL
66912	196	2	C→U	UCU→UUU	S→F	ccb206eU66912SF
66927	191	2	C→U	CCG→CUG	P→L	ccb206eU66927PL
66930	190	2	C→U	UCU→UUU	S→F	ccb206eU66930SF
66933	189	2	C→U	UCC→UUC	S→F	ccb206eU66933SF
66945	185	2	C→U	UCG→UUG	S→L	ccb206eU66945SL
66948	184	2	C→U	UCA→UUA	S→L	ccb206eU66948SL
66987	171	2	C→U	UCU→UUU	S→F	ccb206eU66987SF
66996	168	2	C→U	CCA→CUA	P→L	ccb206eU66996PL
67005	165	2	C→U	UCA→UUA	S→L	ccb206eU67005SL
67014	162	2	C→U	UCA→UUA	S→L	ccb206eU67014SL
67023	159	2	C→U	CCA→CUA	P→L	ccb206eU67023PL
67032	156	2	C→U	UCG→UUG	S→L	ccb206eU67032SL
67071	143	2	C→U	UCG→UUG	S→L	ccb206eU67071SL
67075	142	1	C→U	CGU→UGU	R→C	ccb206eU67075RC
67119	127	2	C→U	CCA→CUA	P→L	ccb206eU67119PL
67132	123	1	C→U	CGG→UGG	R→W	ccb206eU67132RW
67161	113	2	C→U	CCG→CUG	P→L	ccb206eU67161PL
67186	105	1	C→U	CGU→UGU	R→C	ccb206eU67186RC
67195	102	1	C→U	CGU→UGU	R→C	ccb206eU67195RC
67305	65	2	C→U	UCU→UUU	S→F	ccb206eU67305SF
67306	65	1	C→U	CCU→UCU	P→S	ccb206eU67306PS
67311	63	2	C→U	CCU→CUU	P→L	ccb206eU67311PL
67320	60	2	C→U	CCU→CUU	P→L	ccb206eU67320PL
67327	58	1	C→U	CCU→UCU	P→S	ccb206eU67327PS
67335	55	2	C→U	CCG→CUG	P→L	ccb206eU67335PL
67339	54	1	C→U	CCU→UCU	P→S	ccb206eU67339PS
67345	52	1	C→U	CGG→UGG	R→W	ccb206eU67345RW
67350	50	2	C→U	CCG→CUG	P→L	ccb206eU67350PL
67362	46	2	C→U	UCC→UUC	S→F	ccb206eU67362SF
67371	43	2	C→U	UCA→UUA	S→L	ccb206eU67371SL
67419	27	2	C→U	UCG→UUG	S→L	ccb206eU67419SL
67456	15	1	C→U	CCC→UCC	P→S	ccb206eU67456PS
67471	10	1	C→U	CAU→UAU	H→Y	ccb206eU67471HY
67483	6	1	C→U	CUU→UUU	L→F	ccb206eU67483LF
75915	72	2	C→U	UCC→UUC	S→F	nad1eU75915SF
75965	89	1	C→U	CGG→UGG	R→W	nad1eU75965RW
76008	103	2	C→U	CCG→CUG	P→L	nad1eU76008PL
76076	126	1	C→U	CGG→UGG	R→W	nad1eU76076RW
80122	26	1	C→U	CGG→UGG	R→W	ccb256eU80122RW
80149	35	1	C→U	CAU→UAU	H→Y	ccb256eU80149HY
80179	45	1	C→U	CUU→UUU	L→F	ccb256eU80179LF
80207	54	2	C→U	CCG→CUG	P→L	ccb256eU80207PL
80225	60	2	C→U	GCG→GUG	A→V	ccb256eU80225AV
80230	62	1	C→U	CGG→UGG	R→W	ccb256eU80230RW
80308	88	1	C→U	CGC→UGC	R→C	ccb256eU80308RC
80327	94	2	C→U	ACA→AUA	T→I	ccb256eU80327TI
80345	100	2	C→U	UCU→UUU	S→F	ccb256eU80345SF
80377	111	1	C→U	CGG→UGG	R→W	ccb256eU80377RW
80404	120	1	C→U	CGG→UGG	R→W	ccb256eU80404RW
80441	132	2	C→U	UCG→UUG	S→L	ccb256eU80441SL
80446	134	1	C→U	CUU→UUU	L→F	ccb256eU80446LF
80467	141	1	C→U	CGU→UGU	R→C	ccb256eU80467RC
80492	149	2	C→U	CCG→CUG	P→L	ccb256eU80492PL
80497	151	1	C→U	CCU→UCU	P→S	ccb256eU80497PS
80504	153	2	C→U	UCA→UUA	S→L	ccb256eU80504SL
80509	155	1	C→U	CGU→UGU	R→C	ccb256eU80509RC
80519	158	2	C→U	CCG→CUG	P→L	ccb256eU80519PL
80543	166	2	C→U	UCU→UUU	S→F	ccb256eU80543SF
80567	174	2	C→U	UCG→UUG	S→L	ccb256eU80567SL
80594	183	2	C→U	UCU→UUU	S→F	ccb256eU80594SF
80614	190	1	C→U	CCU→UCU	P→S	ccb256eU80614PS
80621	192	2	C→U	CCC→CUC	P→L	ccb256eU80621PL
80651	202	2	C→U	UCC→UUC	S→F	ccb256eU80651SF
80654	203	2	C→U	CCC→CUC	P→L	ccb256eU80654PL
80660	205	2	C→U	UCA→UUA	S→L	ccb256eU80660SL
80665	207	1	C→U	CGU→UGU	R→C	ccb256eU80665RC
80696	217	2	C→U	CCU→CUU	P→L	ccb256eU80696PL
80702	219	2	C→U	CCA→CUA	P→L	ccb256eU80702PL
86022	169	2	C→U	GCC→GUC	A→V	ccb203eU86022AV
86061	156	2	C→U	UCU→UUU	S→F	ccb203eU86061SF
86089	147	1	C→U	CGG→UGG	R→W	ccb203eU86089RW
86137	131	1	C→U	CCC→UCC	P→S	ccb203eU86137PS
86163	122	2	C→U	UCU→UUU	S→F	ccb203eU86163SF
86172	119	2	C→U	UCA→UUA	S→L	ccb203eU86172SL
86184	115	2	C→U	CCA→CUA	P→L	ccb203eU86184PL
86188	114	1	C→U	CUU→UUU	L→F	ccb203eU86188LF
86208	107	2	C→U	UCG→UUG	S→L	ccb203eU86208SL
86227	101	1	C→U	CUU→UUU	L→F	ccb203eU86227LF
86251	93	1	C→U	CGU→UGU	R→C	ccb203eU86251RC
86269	87	1	C→U	CGG→UGG	R→W	ccb203eU86269RW
86302	76	1	C→U	CGG→UGG	R→W	ccb203eU86302RW
86320	70	1	C→U	CGG→UGG	R→W	ccb203eU86320RW
86335	65	1	C→U	CAU→UAU	H→Y	ccb203eU86335HY
86352	59	2	C→U	CCA→CUA	P→L	ccb203eU86352PL
86380	50	1	C→U	CGG→UGG	R→W	ccb203eU86380RW
86463	22	2	C→U	UCG→UUG	S→L	ccb203eU86463SL
86545	373	1	C→U	CUC→UUC	L→F	ccb382eU86545LF
86682	327	2	C→U	GCC→GUC	A→V	ccb382eU86682AV
86698	322	1	C→U	CGC→UGC	R→C	ccb382eU86698RC
86847	272	2	C→U	UCA→UUA	S→L	ccb382eU86847SL
86862	267	2	C→U	CCA→CUA	P→L	ccb382eU86862PL
86874	263	2	C→U	UCA→UUA	S→L	ccb382eU86874SL
86896	256	1	C→U	CGU→UGU	R→C	ccb382eU86896RC
86934	243	2	C→U	UCA→UUA	S→L	ccb382eU86934SL
86943	240	2	C→U	UCU→UUU	S→F	ccb382eU86943SF
86944	240	1	C→U	CCU→UCU	P→S	ccb382eU86944PS
87072	197	2	C→U	UCC→UUC	S→F	ccb382eU87072SF
87178	162	1	C→U	CGU→UGU	R→C	ccb382eU87178RC
87258	135	2	C→U	CCU→CUU	P→L	ccb382eU87258PL
87291	124	2	C→U	UCG→UUG	S→L	ccb382eU87291SL
87300	121	2	C→U	UCC→UUC	S→F	ccb382eU87300SF
87322	114	1	C→U	CAU→UAU	H→Y	ccb382eU87322HY
87336	109	2	C→U	UCA→UUA	S→L	ccb382eU87336SL
87373	97	1	C→U	CUU→UUU	L→F	ccb382eU87373LF
87376	96	1	C→U	CUU→UUU	L→F	ccb382eU87376LF
87400	88	1	C→U	CGG→UGG	R→W	ccb382eU87400RW
87408	85	2	C→U	UCA→UUA	S→L	ccb382eU87408SL
87462	67	2	C→U	CCU→CUU	P→L	ccb382eU87462PL
87505	53	1	C→U	CCU→UCU	P→S	ccb382eU87505PS
87514	50	1	C→U	CGU→UGU	R→C	ccb382eU87514RC
87519	48	2	C→U	UCG→UUG	S→L	ccb382eU87519SL
87558	35	2	C→U	CCU→CUU	P→L	ccb382eU87558PL
87618	15	2	C→U	CCG→CUG	P→L	ccb382eU87618PL
95539	24	2	C→U	UCA→UUA	S→L	atp4eU95539SL
95557	30	2	C→U	UCA→UUA	S→L	atp4eU95557SL
95716	83	2	C→U	CCU→CUU	P→L	atp4eU95716PL
95719	84	2	C→U	CCG→CUG	P→L	atp4eU95719PL
95863	132	2	C→U	UCA→UUA	S→L	atp4eU95863SL
95884	139	2	C→U	ACU→AUU	T→I	atp4eU95884TI
95904	146	1	C→U	CUU→UUU	L→F	atp4eU95904LF
95931	155	1	C→U	CAC→UAC	H→Y	atp4eU95931HY
95938	157	2	C→U	UCA→UUA	S→L	atp4eU95938SL
95991	175	1	C→U	CUC→UUC	L→F	atp4eU95991LF
117461	1	2	C→U	ACG→AUG	T→M	nad4LeU117461TM
117467	3	2	C→U	CCU→CUU	P→L	nad4LeU117467PL
117500	14	2	C→U	UCU→UUU	S→F	nad4LeU117500SF
117506	16	2	C→U	UCA→UUA	S→L	nad4LeU117506SL
117514	19	1	C→U	CGG→UGG	R→W	nad4LeU117514RW
117545	29	2	C→U	CCU→CUU	P→L	nad4LeU117545PL
117554	32	2	C→U	UCA→UUA	S→L	nad4LeU117554SL
117559	34	1	C→U	CCA→UCA	P→S	nad4LeU117559PS
117569	37	2	C→U	UCA→UUA	S→L	nad4LeU117569SL
117617	53	2	C→U	UCG→UUG	S→L	nad4LeU117617SL
117647	63	2	C→U	UCA→UUA	S→L	nad4LeU117647SL
117656	66	2	C→U	CCA→CUA	P→L	nad4LeU117656PL
117740	94	2	C→U	UCU→UUU	S→F	nad4LeU117740SF
118050	9	1	C→U	CCU→UCU	P→S	rps4eU118050PS
118210	62	2	C→U	UCA→UUA	S→L	rps4eU118210SL
118230	69	1	C→U	CCC→UCC	P→S	rps4eU118230PS
118233	70	1	C→U	CUU→UUU	L→F	rps4eU118233LF
118303	93	2	C→U	CCA→CUA	P→L	rps4eU118303PL
118312	96	2	C→U	CCA→CUA	P→L	rps4eU118312PL
118347	108	1	C→U	CAU→UAU	H→Y	rps4eU118347HY
118381	119	2	C→U	CCG→CUG	P→L	rps4eU118381PL
118894	290	2	C→U	UCC→UUC	S→F	rps4eU118894SF
118899	292	1	C→U	CCC→UCC	P→S	rps4eU118899PS
118960	312	2	C→U	UCG→UUG	S→L	rps4eU118960SL
118971	316	1	C→U	CAU→UAU	H→Y	rps4eU118971HY
118996	324	2	C→U	UCU→UUU	S→F	rps4eU118996SF
119047	341	2	C→U	CCA→CUA	P→L	rps4eU119047PL
119061	346	1	C→U	CGG→UGG	R→W	rps4eU119061RW
130969	497	2	C→U	CCA→CUA	P→L	atp1eU130969PL
131044	472	2	C→U	CCA→CUA	P→L	atp1eU131044PL
131167	431	2	C→U	CCG→CUG	P→L	atp1eU131167PL
131243	406	1	C→U	CUU→UUU	L→F	atp1eU131243LF
131281	393	2	C→U	UCA→UUA	S→L	atp1eU131281SL
131395	355	2	C→U	UCG→UUG	S→L	atp1eU131395SL
131420	347	1	C→U	CCC→UCC	P→S	atp1eU131420PS
136779	136	2	C→U	UCG→UUG	S→L	rpl16eU136779SL
136785	134	2	C→U	CCA→CUA	P→L	rpl16eU136785PL
136954	78	1	C→U	CUC→UUC	L→F	rpl16eU136954LF
137062	42	1	C→U	CGU→UGU	R→C	rpl16eU137062RC
137082	35	2	C→U	ACU→AUU	T→I	rpl16eU137082TI
137227	539	2	C→U	UCA→UUA	S→L	rps3eU137227SL
137245	533	2	C→U	UCU→UUU	S→F	rps3eU137245SF
137254	530	2	C→U	GCG→GUG	A→V	rps3eU137254AV
137291	518	1	C→U	CGU→UGU	R→C	rps3eU137291RC
137344	500	2	C→U	UCA→UUA	S→L	rps3eU137344SL
137455	463	2	C→U	CCG→CUG	P→L	rps3eU137455PL
137482	454	2	C→U	CCG→CUG	P→L	rps3eU137482PL
137809	345	2	C→U	CCA→CUA	P→L	rps3eU137809PL
137950	298	2	C→U	UCG→UUG	S→L	rps3eU137950SL
138127	239	2	C→U	UCG→UUG	S→L	rps3eU138127SL
138182	221	1	C→U	CAU→UAU	H→Y	rps3eU138182HY
138334	170	2	C→U	UCA→UUA	S→L	rps3eU138334SL
138364	160	2	C→U	UCA→UUA	S→L	rps3eU138364SL
140559	44	1	C→U	CGG→UGG	R→W	ArthMp062eU140559RW
140597	31	2	C→U	UCG→UUG	S→L	ArthMp062eU140597SL
143832	24	2	C→U	UCU→UUU	S→F	cox2eU143832SF
143922	54	2	C→U	UCA→UUA	S→L	cox2eU143922SL
143924	55	1	C→U	CGG→UGG	R→W	cox2eU143924RW
144014	85	1	C→U	CGG→UGG	R→W	cox2eU144014RW
144039	93	2	C→U	CCG→CUG	P→L	cox2eU144039PL
144204	148	2	C→U	ACG→AUG	T→M	cox2eU144204TM
144222	154	2	C→U	CCA→CUA	P→L	cox2eU144222PL
144237	159	2	C→U	UCA→UUA	S→L	cox2eU144237SL
144305	182	1	C→U	CCU→UCU	P→S	cox2eU144305PS
144318	186	2	C→U	CCU→CUU	P→L	cox2eU144318PL
144342	194	2	C→U	UCA→UUA	S→L	cox2eU144342SL
144384	208	2	C→U	ACC→AUC	T→I	cox2eU144384TI
144393	211	2	C→U	UCG→UUG	S→L	cox2eU144393SL
145773	9	1	C→U	CCU→UCU	P→S	cox2eU145773PS
145794	16	1	C→U	CGG→UGG	R→W	cox2eU145794RW
150485	255	2	C→U	CCA→CUA	P→L	cox3eU150485PL
150495	252	1	C→U	CGG→UGG	R→W	cox3eU150495RW
150683	189	2	C→U	UCC→UUC	S→F	cox3eU150683SF
150737	171	2	C→U	UCA→UUA	S→L	cox3eU150737SL
150827	141	2	C→U	CCU→CUU	P→L	cox3eU150827PL
150861	130	1	C→U	CGG→UGG	R→W	cox3eU150861RW
150935	105	2	C→U	UCU→UUU	S→F	cox3eU150935SF
150938	104	2	C→U	UCU→UUU	S→F	cox3eU150938SF
150951	100	1	C→U	CUU→UUU	L→F	cox3eU150951LF
150960	97	1	C→U	CUU→UUU	L→F	cox3eU150960LF
151004	82	2	C→U	CCU→CUU	P→L	cox3eU151004PL
151137	38	1	C→U	CCA→UCA	P→S	cox3eU151137PS
166965	12	2	C→U	UCA→UUA	S→L	rpl5eU166965SL
166977	16	2	C→U	CCG→CUG	P→L	rpl5eU166977PL
166989	20	2	C→U	CCG→CUG	P→L	rpl5eU166989PL
166994	22	1	C→U	CAC→UAC	H→Y	rpl5eU166994HY
167022	31	2	C→U	UCG→UUG	S→L	rpl5eU167022SL
167102	58	1	C→U	CGC→UGC	R→C	rpl5eU167102RC
167256	109	2	C→U	CCC→CUC	P→L	rpl5eU167256PL
167280	117	2	C→U	UCU→UUU	S→F	rpl5eU167280SF
167439	170	2	C→U	CCA→CUA	P→L	rpl5eU167439PL
172684	3	2	C→U	UCA→UUA	S→L	nad3eU172684SL
172718	53	1	C→U	CAG→UAG	Q→*	ArthMp087eU172718Q*
172723	16	2	C→U	CCG→CUG	P→L	nad3eU172723PL
172741	22	2	C→U	CCA→CUA	P→L	nad3eU172741PL
172825	50	2	C→U	UCC→UUC	S→F	nad3eU172825SF
172887	71	1	C→U	CCU→UCU	P→S	nad3eU172887PS
172888	71	2	C→U	UCU→UUU	S→F	nad3eU172888SF
172894	73	2	C→U	CCG→CUG	P→L	nad3eU172894PL
172909	78	2	C→U	UCC→UUC	S→F	nad3eU172909SF
172926	84	1	C→U	CCU→UCU	P→S	nad3eU172926PS
172930	85	2	C→U	CCC→CUC	P→L	nad3eU172930PL
172945	90	2	C→U	CCG→CUG	P→L	nad3eU172945PL
172954	93	2	C→U	UCU→UUU	S→F	nad3eU172954SF
172996	107	2	C→U	UCU→UUU	S→F	nad3eU172996SF
173028	118	1	C→U	CGG→UGG	R→W	nad3eU173028RW
173155	24	2	C→U	UCG→UUG	S→L	rps12eU173155SL
173184	34	1	C→U	CGC→UGC	R→C	rps12eU173184RC
173188	35	2	C→U	CCG→CUG	P→L	rps12eU173188PL
173196	38	1	C→U	CCA→UCA	P→S	rps12eU173196PS
173230	49	2	C→U	CCA→CUA	P→L	rps12eU173230PL
173280	66	1	C→U	CAC→UAC	H→Y	rps12eU173280HY
173305	74	2	C→U	UCG→UUG	S→L	rps12eU173305SL
173353	90	2	C→U	UCG→UUG	S→L	rps12eU173353SL
173368	95	2	C→U	UCC→UUC	S→F	rps12eU173368SF
209449	31	2	C→U	UCU→UUU	S→F	nad9eU209449SF
209470	38	2	C→U	CCA→CUA	P→L	nad9eU209470PL
209524	56	2	C→U	UCG→UUG	S→L	nad9eU209524SL
209547	64	1	C→U	CAU→UAU	H→Y	nad9eU209547HY
209655	100	1	C→U	CCG→UCG	P→S	nad9eU209655PS
209685	110	1	C→U	CGG→UGG	R→W	nad9eU209685RW
209725	123	2	C→U	UCC→UUC	S→F	nad9eU209725SF
209755	133	2	C→U	UCA→UUA	S→L	nad9eU209755SL
209796	147	1	C→U	CUU→UUU	L→F	nad9eU209796LF
209896	180	2	C→U	UCU→UUU	S→F	nad9eU209896SF
210986	7	2	C→U	UCA→UUA	S→L	atp9eU210986SL
211148	61	2	C→U	UCG→UUG	S→L	atp9eU211148SL
211157	64	2	C→U	CCA→CUA	P→L	atp9eU211157PL
211181	72	2	C→U	UCC→UUC	S→F	atp9eU211181SF
211189	75	1	C→U	CGA→UGA	R→*	atp9eU211189R*
212367	147	2	C→U	CCA→CUA	P→L	tatCeU212367PL
212465	180	1	C→U	CCA→UCA	P→S	tatCeU212465PS
212501	192	1	C→U	CGU→UGU	R→C	tatCeU212501RC
212508	194	2	C→U	CCA→CUA	P→L	tatCeU212508PL
212513	196	1	C→U	CCA→UCA	P→S	tatCeU212513PS
212538	204	2	C→U	UCC→UUC	S→F	tatCeU212538SF
212570	215	1	C→U	CCG→UCG	P→S	tatCeU212570PS
212592	222	2	C→U	UCC→UUC	S→F	tatCeU212592SF
212627	234	1	C→U	CGU→UGU	R→C	tatCeU212627RC
212673	249	2	C→U	UCG→UUG	S→L	tatCeU212673SL
212750	275	1	C→U	CCC→UCC	P→S	tatCeU212750PS
215756	500	2	C→U	CCG→CUG	P→L	cox1eU215756PL
215766	497	1	C→U	CCA→UCA	P→S	cox1eU215766PS
215822	478	2	C→U	UCA→UUA	S→L	cox1eU215822SL
215850	469	1	C→U	CGU→UGU	R→C	cox1eU215850RC
215882	458	2	C→U	UCU→UUU	S→F	cox1eU215882SF
215981	425	2	C→U	CCG→CUG	P→L	cox1eU215981PL
216069	396	1	C→U	CAC→UAC	H→Y	cox1eU216069HY
216176	360	2	C→U	CCG→CUG	P→L	cox1eU216176PL
216218	346	2	C→U	UCC→UUC	S→F	cox1eU216218SF
216494	254	2	C→U	UCC→UUC	S→F	cox1eU216494SF
216509	249	2	C→U	CCC→CUC	P→L	cox1eU216509PL
216540	239	1	C→U	CGG→UGG	R→W	cox1eU216540RW
216587	223	2	C→U	UCU→UUU	S→F	cox1eU216587SF
216665	197	2	C→U	CCA→CUA	P→L	cox1eU216665PL
216704	184	2	C→U	UCA→UUA	S→L	cox1eU216704SL
216740	172	2	C→U	UCC→UUC	S→F	cox1eU216740SF
216797	153	2	C→U	CCU→CUU	P→L	cox1eU216797PL
216803	151	2	C→U	UCU→UUU	S→F	cox1eU216803SF
216812	148	2	C→U	UCA→UUA	S→L	cox1eU216812SL
216903	118	1	C→U	CCA→UCA	P→S	cox1eU216903PS
217001	85	2	C→U	UCU→UUU	S→F	cox1eU217001SF
217013	81	2	C→U	UCU→UUU	S→F	cox1eU217013SF
217244	4	2	C→U	CCG→CUG	P→L	cox1eU217244PL
217253	1	2	C→U	ACG→AUG	T→M	cox1eU217253TM
224569	10	2	C→U	UCC→UUC	S→F	nad2eU224569SF
226011	40	1	C→U	CUU→UUU	L→F	nad2eU226011LF
226057	55	2	C→U	UCU→UUU	S→F	nad2eU226057SF
226084	64	2	C→U	UCU→UUU	S→F	nad2eU226084SF
226090	66	2	C→U	UCC→UUC	S→F	nad2eU226090SF
226105	71	2	C→U	CCA→CUA	P→L	nad2eU226105PL
226110	73	1	C→U	CCU→UCU	P→S	nad2eU226110PS
226116	75	1	C→U	CGC→UGC	R→C	nad2eU226116RC
226150	86	2	C→U	UCA→UUA	S→L	nad2eU226150SL
226177	95	2	C→U	CCU→CUU	P→L	nad2eU226177PL
226246	118	2	C→U	UCG→UUG	S→L	nad2eU226246SL
226272	127	1	C→U	CCC→UCC	P→S	nad2eU226272PS
232810	13	2	C→U	UCG→UUG	S→L	nad7eU232810SL
232849	26	2	C→U	UCA→UUA	S→L	nad7eU232849SL
232855	28	2	C→U	UCA→UUA	S→L	nad7eU232855SL
232909	46	2	C→U	UCA→UUA	S→L	nad7eU232909SL
233883	19	2	C→U	UCU→UUU	S→F	nad7eU233883SF
235251	4	2	C→U	ACG→AUG	T→M	nad7eU235251TM
235271	11	1	C→U	CAU→UAU	H→Y	nad7eU235271HY
235278	13	2	C→U	UCA→UUA	S→L	nad7eU235278SL
235343	35	1	C→U	CGU→UGU	R→C	nad7eU235343RC
235362	41	2	C→U	UCA→UUA	S→L	nad7eU235362SL
235371	44	2	C→U	UCA→UUA	S→L	nad7eU235371SL
235410	57	2	C→U	UCA→UUA	S→L	nad7eU235410SL
235560	107	2	C→U	UCC→UUC	S→F	nad7eU235560SF
235605	122	2	C→U	UCA→UUA	S→L	nad7eU235605SL
236783	7	2	C→U	UCG→UUG	S→L	nad7eU236783SL
236809	16	1	C→U	CAU→UAU	H→Y	nad7eU236809HY
236819	19	2	C→U	UCG→UUG	S→L	nad7eU236819SL
236824	21	1	C→U	CCU→UCU	P→S	nad7eU236824PS
236825	21	2	C→U	UCU→UUU	S→F	nad7eU236825SF
236854	31	1	C→U	CGC→UGC	R→C	nad7eU236854RC
236921	53	2	C→U	CCU→CUU	P→L	nad7eU236921PL
238827	36	2	C→U	CCU→CUU	P→L	nad7eU238827PL
238856	46	1	C→U	CCU→UCU	P→S	nad7eU238856PS
238940	74	1	C→U	CGU→UGU	R→C	nad7eU238940RC
238962	81	2	C→U	UCU→UUU	S→F	nad7eU238962SF
238971	84	2	C→U	UCA→UUA	S→L	nad7eU238971SL
238986	89	2	C→U	UCU→UUU	S→F	nad7eU238986SF
239007	96	2	C→U	CCA→CUA	P→L	nad7eU239007PL
239049	110	2	C→U	UCU→UUU	S→F	nad7eU239049SF
240751	32	2	C→U	UCG→UUG	S→L	nad5eU240751SL
240791	19	1	C→U	CGU→UGU	R→C	nad5eU240791RC
240793	18	2	C→U	UCU→UUU	S→F	nad5eU240793SF
240814	11	2	C→U	UCA→UUA	S→L	nad5eU240814SL

## Sheet: Table S2
Table S2: Analysis of RNA editing sites and types in the E. foetidum mt genome
Type of edit	RNA editing	Number	Percentage
Hydrophobic-hydrophobic	CCA(P)→CUA(L)	39
	CCC(P)→CUC(L)	6
	CCG(P)→CUG(L)	39
	CCU(P)→CUU(L)	25
	CUC(L)→UUC(F)	7
	CUU(L)→UUU(F)	16
	GCA(A)→GUA(V)	1
	GCC(A)→GUC(V)	5
	GCG(A)→GUG(V)	4
	GCU(A)→GUU(V)	1
	total	143	0.2985
Hydrophilic-hydrophilic	CAC(H)→UAC(Y)	8
	CAU(H)→UAU(Y)	13
	CGC(R)→UGC(C)	12
	CGU(R)→UGU(C)	24
	total	57	0.119
Hydrophobic-hydrophilic	CCA(P)→UCA(S)	10
	CCC(P)→UCC(S)	13
	CCG(P)→UCG(S)	3
	CCU(P)→UCU(S)	22
	total	48	0.1002
Hydrophilic-Hydrophobic	CGG(R)→UGG(W)	30
	UCC(S)→UUC(F)	30
	UCU(S)→UUU(F)	50
	UCA(S)→UUA(L)	65
	UCG(S)→UUG(L)	37
	ACA(T)→AUA(I)	2
	ACC(T)→AUC(I)	3
	ACU(T)→AUU(I)	4
	ACG(T)→AUG(M)	6
	total	227	0.4739
Hydrophilic-stop	CGA(R)→UGA(*)	2	0.0042

## Sheet: Table S3
Table S3: The Ka/Ks ratio among shared mitochondrial genome genes across 9 plant species in the Apiaceae family
Gene	JQ248574.1	MK562756.1	MW029460.1	MW477238.1	NC_058846.1	OK166971.1	OK585063.1	PP697976.1
atp1	0.530654	0.399192	-	0.394958	0.367166	0.378522	0.44024	0.422009
atp4	1.62905	1.62905	1.95043	1.62905	1.62905	0.611631	0.832285	0.784058
atp6	0.156761	0.191589	0.0969078	0.115382	0.115382	0.153694	0.116326	0.191589
atp8	0.261305	0.610938	0.925956	0.521973	0.857934	0.753394	0.156969	1.35365
atp9	0.110201	0.110201	0.136347	0.110201	0.110201	0.0883934	0.110201	0.110201
ccmB	1.13605	0.78568	0.651643	0.614909	0.614909	0.650833	0.784831	0.618557
ccmC	0.309118	0.503439	0.549643	0.114208	0.166972	0.26439	0.1128	0.143907
ccmFC	0.330982	0.265736	0.39909	0.314116	0.326762	0.3605	0.305408	0.476986
ccmFN	1.07169	0.750776	1.00504	0.793304	0.763319	0.840978	0.762103	1.14534
cob	0.678312	0.722519	1.09732	0.71379	0.759377	0.483318	-	0.770463
cox1	0.185166	0.167805	0.303322	0.133835	0.153976	0.0354681	-	0.148957
cox2	0.517099	0.500874	0.416771	0.493979	0.475868	0.531198	0.596961	0.483582
cox3	0.230379	0.651952	0.609243	0.456404	0.395291	0.277382	0.271952	0.459966
matR	0.820616	1.65319	1.26049	1.5648	1.76531	1.55248	1.25597	2.05584
mttB	0.621758	0.957153	NA	0.959549	1.03157	0.420895	0.859935	0.712044
nad1	0.260837	0.260837	0.732788	0.272429	0.602745	0.430774	-	0.20247
nad2	0.191884	0.261384	0.425208	0.247559	0.0853186	0.0931477	0.599896	0.358688
nad3	0.350635	0.352242	0.6696	0.352242	0.352242	0.46879	0.350635	0.232803
nad4	0.467665	0.675254	0.368141	0.879476	0.938217	0.70457	0.555	0.54669
nad5	0.308872	0.355005	0.874745	0.351948	0.224474	0.114492	-	0.495157
nad7	0.378924	0.539742	1.2749	0.517692	0.517692	1.27557	0.358547	2.34449
nad9	0.48867	0.498635	0.397226	1.24238	0.498635	0.293036	0.732595	0.732595
rpl10	0.552464	0.384285	0.506264	0.673727	0.634449	0.304724	0.392506	0.711667
rpl16	0.80108	0	0.327565	0	-	0.163282	-	0.424347
rpl5	0.392802	0.483606	-	0.372274	0.430918	0.306076	-	0.499225
rps1	1.54538	1.10935	0.76991	1.19369	1.33754	1.09271	-	-
rps10	-	0.410967	0.419954	-	-	0.369726	-	0.141795
rps12	0.333461	0.237705	0.337114	0.152451	0.201758	0.123503	0.165441	0.165997
rps13	0.896508	1.48899	-	0.844554	0.740872	0.736818	0.718866	0.61498
rps14	-	-	-	-	1.0965	0.324147	NA	-
rps3	0.510141	0.616578	0.682502	0.462253	0.515226	-	-	0.605644
rps4	0.658783	0.599601	0.83505	0.569981	0.596782	1.30998	0.805502	0.902288
rps7	0.789663	0.878988	0.466151	-	1.44466	1.12557	1.88625	NA
